# Supplementary material for: Comprehensive analysis of senescence-related genes and immune infiltration in intervertebral disc degeneration: a meta-data approach utilizing bulk and single-cell RNA sequencing data
Source: Front Mol Biosci. 2023 Dec 22;10:1296782. doi: 10.3389/fmolb.2023.1296782 (PMC10770860; doi:10.3389/fmolb.2023.1296782)
Supplement: Supplementary file 1 [file Table2.XLSX]

## Sheet: Supplementary Table 2
GSE	Type	Source	Numbers
GSE34095	Array	Homo sapiens	48
GSE70362	Array	Homo sapiens	6
GSE165722	scRNA-seq	Homo sapiens	8
