# Supplementary material for: Comprehensive analysis of senescence-related genes and immune infiltration in intervertebral disc degeneration: a meta-data approach utilizing bulk and single-cell RNA sequencing data
Source: Front Mol Biosci. 2023 Dec 22;10:1296782. doi: 10.3389/fmolb.2023.1296782 (PMC10770860; doi:10.3389/fmolb.2023.1296782)
Supplement: Supplementary file 2 [file Table3.XLSX]

## Sheet: Sheet1
ID	Description	pvalue	p.adjust	Count	Term
GO:0062197	cellular response to chemical stress	7.02388e-09	6.63546e-05	77	BP
GO:0097191	extrinsic apoptotic signaling pathway	8.90676e-08	0.000279802	54	BP
GO:0032147	activation of protein kinase activity	1.62382e-07	0.000279802	38	BP
GO:0034599	cellular response to oxidative stress	1.6651e-07	0.000279802	65	BP
GO:0097193	intrinsic apoptotic signaling pathway	1.6651e-07	0.000279802	65	BP
GO:2001233	regulation of apoptotic signaling pathway	1.77709e-07	0.000279802	76	BP
GO:0006338	chromatin remodeling	2.50235e-07	0.000337711	59	BP
GO:0016570	histone modification	3.1162e-07	0.000367985	92	BP
GO:0034728	nucleosome organization	5.03984e-07	0.000529015	43	BP
GO:0006323	DNA packaging	9.03355e-07	0.0008534	48	BP
GO:0046982	protein heterodimerization activity	2.86477e-07	0.000669496	73	MF
GO:0003713	transcription coactivator activity	2.5845e-06	0.00301999	59	MF
GO:0031267	small GTPase binding	7.94664e-06	0.00619043	57	MF
GO:0004674	protein serine/threonine kinase activity	1.1232e-05	0.00656227	77	MF
GO:0051020	GTPase binding	1.92158e-05	0.00898149	61	MF
GO:0031072	heat shock protein binding	2.82994e-05	0.00962708	33	MF
GO:0019838	growth factor binding	3.2731e-05	0.00962708	35	MF
GO:0003712	transcription coregulator activity	3.29553e-05	0.00962708	91	MF
GO:0050661	NADP binding	0.000132266	0.0343451	17	MF
GO:0016922	nuclear receptor binding	0.000277191	0.0647794	33	MF
GO:0000502	proteasome complex	9.23127e-08	9.37987e-05	23	CC
GO:1905369	endopeptidase complex	1.57645e-07	9.37987e-05	24	CC
GO:0022624	proteasome accessory complex	2.56182e-07	0.000101619	13	CC
GO:0005925	focal adhesion	1.27286e-06	0.000378676	82	CC
GO:0005838	proteasome regulatory particle	1.60082e-06	0.000380995	11	CC
GO:0030055	cell-substrate junction	2.51846e-06	0.000499495	82	CC
GO:0030027	lamellipodium	5.32649e-06	0.000886693	46	CC
GO:0005635	nuclear envelope	5.96096e-06	0.000886693	87	CC
GO:0044815	DNA packaging complex	7.45239e-06	0.000985371	31	CC
GO:0000786	nucleosome	1.32948e-05	0.00148756	29	CC
